# Supplementary material for: Polystyrene Microplastics Induced Ovarian Toxicity in Juvenile Rats Associated with Oxidative Stress and Activation of the PERK-eIF2α-ATF4-CHOP Signaling Pathway
Source: Toxics. 2023 Feb 27;11(3):225. doi: 10.3390/toxics11030225 (PMC10057489; doi:10.3390/toxics11030225)
Supplement: Supplementary file 1 [file toxics-11-00225-s001.zip]

Archive with 1 entries (1 files):
- toxics-2007642-supplementary.pdf
